# Supplementary material for: Transcriptional programming in a Bacteroides consortium
Source: Nat Commun. 2022 Jul 6;13:3901. doi: 10.1038/s41467-022-31614-8 (PMC9259675; doi:10.1038/s41467-022-31614-8)
Supplement: Supplementary file 3 — Source Data Files [file 41467_2022_31614_MOESM3_ESM.zip]

Archive with 5 entries (4 files):
- SOURCE DATA/
- SOURCE DATA/Plasmid Sequences Uploaded to Genbank.docx
- __MACOSX/SOURCE DATA/._Plasmid Sequences Uploaded to Genbank.docx
- SOURCE DATA/Source Data.xlsx
- __MACOSX/SOURCE DATA/._Source Data.xlsx
