# Supplementary material for: Transcriptional programming in a Bacteroides consortium
Source: Nat Commun. 2022 Jul 6;13:3901. doi: 10.1038/s41467-022-31614-8 (PMC9259675; doi:10.1038/s41467-022-31614-8)
Supplement: Supplementary file 3 — Source Data Files [file 41467_2022_31614_MOESM3_ESM.zip › SOURCE DATA/Source Data.xlsx]

## Sheet: Fig1_SI Fig2
B. theta							B. ovatus							B. uniformis							B. fragilis							B. vulgatus
Single TF Gates	RLU/CFU = relative light units per colony forming unit						Single TF Gates							Single TF Gates							Single TF Gates							Single TF Gates
LacI	promoter	RLU/CFU -ligand	RLU/CFU +ligand	Dynamic Range	P value		LacI	promoter	RLU/CFU -ligand	RLU/CFU +ligand	Dynamic Range	P value		LacI	promoter	RLU/CFU -ligand	RLU/CFU +ligand	Dynamic Range	P value		LacI	promoter	RLU/CFU -ligand	RLU/CFU +ligand	Dynamic Range	P value		LacI	promoter	RLU/CFU -ligand	RLU/CFU +ligand	Dynamic Range	P value
YQR	O1	4.023e-05	0.005743	142.754	2.6005e-06		YQR	O1	4.71e-05	0.005453	115.775	1.1764e-06		YQR	O1	6.685e-05	0.01752	262.079	1.6458e-06		YQR	O1	3.683e-05	0.009128	247.841	2.018e-07		YQR	O1	3.533e-05	0.005815	164.591	7.4e-07
TAN	tta	0.0001659	0.003778	22.7728	4.421e-07		TAN	tta	9.552e-05	0.001742	18.237	8.036e-07		TAN	tta	6.02e-05	0.003535	58.7209	3.3116e-06		TAN	tta	0.0001384	0.00658	47.5434	3.1786e-06		TAN	tta	4.843e-05	0.002395	49.4528	2.15411e-05
YQR	sym	4.137e-06	0.0005558	134.349	8.1292e-06		HQN	ttg	4.147e-06	0.0005483	132.216	5.792e-06		HQN	ttg	2.627e-06	0.001283	488.39	4.63e-08		HQN	ttg	2.643e-06	0.00136	514.567	4.1965e-06		HQN	ttg	3.024e-06	0.0008298	274.405	2.43505e-05
HQN	ttg	3.195e-06	0.0003497	109.452	3.4e-09		KSL	agg	1.497e-05	0.0002557	17.0808	3.578e-07		KSL	agg	5.352e-06	0.0004292	80.1943	4.4886e-06		KSL	agg	2.88e-05	0.0005232	18.1667	5e-09		KSL	agg	1.837e-05	0.0005163	28.1056	1.1682e-06
KSL	agg	7.205e-06	0.0003963	55.0035	3.3218e-06		GKR	gac	6.177e-06	0.000273	44.1962	5e-10		GKR	gac	1.945e-05	0.0007347	37.7738	4.965e-07		GKR	gac	1.787e-05	0.0004218	23.6038	1.3029e-06		GKR	gac	8.903e-06	0.0003782	42.4801	3.33332e-05
GKR	gac	6.787e-06	0.0004645	68.4397	2.94491e-05
							IA(9)	promoter	RLU/CFU -ligand	RLU/CFU +ligand	Dynamic Range	P value		IA(9)	promoter	RLU/CFU -ligand	RLU/CFU +ligand	Dynamic Range	P value		IA(9)	promoter	RLU/CFU -ligand	RLU/CFU +ligand	Dynamic Range	P value		IA(9)	promoter	RLU/CFU -ligand	RLU/CFU +ligand	Dynamic Range	P value
IA(9)	promoter	RLU/CFU -ligand	RLU/CFU +ligand	Dynamic Range	P value		YQR	O1	0.003658	7.552e-05	48.4375	5.98292e-05		YQR	O1	0.007953	0.0001283	61.9875	3.2e-09		YQR	O1	0.01162	4.507e-05	257.821	2.643e-07		YQR	O1	0.009492	0.0001222	77.6759	5.99e-07
YQR	O1	0.007378	4.603e-05	160.287	1.823e-07		TAN	tta	0.002058	0.000276	7.45652	3.26603e-05		TAN	tta	0.004022	0.0001001	40.1798	1.1115e-06		TAN	tta	0.006627	0.0003193	20.7548	6.32625e-05		TAN	tta	0.004638	0.0004278	10.8415	0.000416319
TAN	tta	0.004278	0.0002052	20.848	1.789e-07		HQN	ttg	0.001267	1.162e-05	109.036	7.6507e-06		HQN	ttg	0.001223	8.845e-06	138.27	3.49521e-05		HQN	ttg	0.003507	2.352e-05	149.107	2.9646e-06		HQN	ttg	0.002852	1.545e-05	184.595	0.000156544
YQR	sym	0.0004217	3.895e-06	108.267	7.7945e-06		KSL	agg	0.0003032	1.49e-05	20.349	2.208e-07		KSL	agg	0.000848	5.892e-05	14.3924	2.34e-07		KSL	agg	0.0008178	2.562e-05	31.9204	8.2089e-06		KSL	agg	0.0006193	4.107e-05	15.0791	0.000139506
HQN	ttg	0.002935	1.515e-05	193.729	<0.0000000001		GKR	gac	0.0003123	3.645e-05	8.5679	4.071e-07		GKR	gac	0.0009312	1.413e-05	65.9023	7.9833e-06		GKR	gac	0.0005533	3.825e-05	14.4654	7.7e-06		GKR	gac	0.000661	3.247e-05	20.3573	4.65236e-05
KSL	agg	0.0008082	2.028e-05	39.8521	9e-10
GKR	gac	0.0007003	2.358e-05	29.6989	9.983e-07		RbsR	promoter	RLU/CFU -ligand	RLU/CFU +ligand	Dynamic Range	P value		RbsR	promoter	RLU/CFU -ligand	RLU/CFU +ligand	Dynamic Range	P value		RbsR	promoter	RLU/CFU -ligand	RLU/CFU +ligand	Dynamic Range	P value		RbsR	promoter	RLU/CFU -ligand	RLU/CFU +ligand	Dynamic Range	P value
							YQR	O1	5.202e-05	0.004038	77.624	6.1307e-06		YQR	O1	0.0003877	0.01077	27.7792	1.7121e-06		YQR	O1	0.0002423	0.008158	33.669	1.427e-07		YQR	O1	0.0002788	0.002905	10.4197	6.11909e-05
RbsR	promoter	RLU/CFU -ligand	RLU/CFU +ligand	Dynamic Range	P value		TAN	tta	5.632e-05	0.001285	22.8161	8.575e-07		TAN	tta	0.0001123	0.003297	29.3589	1.08994e-05		TAN	tta	0.0001398	0.003847	27.5179	4.09e-08		TAN	tta	0.0001977	0.0028	14.1629	1.35633e-05
YQR	O1	9.81e-05	0.006358	64.8114	1.0936e-06		HQN	ttg	3.18e-06	0.0003662	115.157	4.3224e-06		HQN	ttg	5.815e-06	0.0007352	126.432	1.16e-08		HQN	ttg	3.665e-06	0.000865	236.016	1.0294e-06		HQN	ttg	1.323e-05	0.0008297	62.7135	1.971e-06
TAN	tta	6.173e-05	0.003022	48.9551	6.24e-08		KSL	agg	4.22e-06	0.0002515	59.5972	6.64e-08		KSL	agg	6.065e-06	0.0005353	88.2605	7.7283e-06		KSL	agg	1.883e-05	0.0005218	27.7111	4.742e-07		KSL	agg	1.463e-05	0.0002717	18.5714	1.05828e-05
YQR	sym	4.003e-06	0.0001762	44.017	1.15e-08		GKR	gac	2.897e-06	0.0001515	52.2955	3.7881e-05		GKR	gac	2.32e-05	0.000525	22.6293	3.3596e-06		GKR	gac	1.059e-05	0.0003805	35.9301	1.28803e-05		GKR	gac	1.895e-05	0.0005573	29.409	7.35e-08
HQN	ttg	3.155e-06	0.0002395	75.9113	4.148e-07
KSL	agg	2.947e-06	0.0003372	114.421	3.0638e-06		RA(1)	promoter	RLU/CFU -ligand	RLU/CFU +ligand	Dynamic Range	P value		RA(1)	promoter	RLU/CFU -ligand	RLU/CFU +ligand	Dynamic Range	P value		RA(1)	promoter	RLU/CFU -ligand	RLU/CFU +ligand	Dynamic Range	P value		RA(1)	promoter	RLU/CFU -ligand	RLU/CFU +ligand	Dynamic Range	P value
GKR	gac	6.865e-06	0.0006043	88.0262	4.77e-08		YQR	O1	0.00525	0.0001107	47.4255	2.03e-08		YQR	O1	0.001745	1.848e-05	94.4264	4.3135e-05		YQR	O1	0.00669	0.0001432	46.7179	1.447e-07		YQR	O1	0.007328	0.0001425	51.4246	5.61106e-05
							TAN	tta	0.001567	0.0001212	12.929	1.46031e-05		TAN	tta	0.00301	9.668e-05	31.1336	1.21879e-05		TAN	tta	0.00477	0.000209	22.823	3.9166e-06		TAN	tta	0.003105	0.0002488	12.4799	0.000101115
RA(1)	promoter	RLU/CFU -ligand	RLU/CFU +ligand	Dynamic Range	P value		HQN	ttg	0.0006682	8.54e-06	78.2436	0.000445235		HQN	ttg	0.0004155	3.92e-06	105.995	2.965e-07		HQN	ttg	0.001563	3.722e-06	419.936	3.1424e-06		HQN	ttg	0.00269	2.602e-05	103.382	7.8538e-06
YQR	O1	0.005423	3.598e-05	150.723	3.085e-07		KSL	agg	0.00014	2.268e-06	61.7284	4.62058e-05		KSL	agg	9.428e-05	2.348e-06	40.1533	6.2467e-06		KSL	agg	0.0004147	8.487e-06	48.863	6.9617e-06		KSL	agg	0.0004843	9.023e-06	53.6739	3.0247e-05
TAN	tta	0.004277	0.0001377	31.0603	6.251e-07		GKR	gac	0.0003717	5.967e-06	62.2926	1.92e-08		GKR	gac	0.000347	6.78e-06	51.1799	4.0054e-06		GKR	gac	0.0004417	5.655e-06	78.1079	3.015e-07		GKR	gac	0.0003368	4.167e-06	80.8255	1.311e-07
YQR	sym	0.0001947	3.373e-06	57.7231	1.275e-07
HQN	ttg	0.0004573	9.102e-06	50.2417	5.75725e-05
KSL	agg	0.0002442	3.69e-06	66.1789	0.000151747
GKR	gac	0.0004195	6.122e-06	68.5234	3.98785e-05

## Sheet: Fig2
MISO Gates
AND O1	-Ligand	+IPTG	+Ribose	+Both	For AND, NOR, and NIMPLY gates, the fold-change is the ratio of the high state to state "X". For OR, NAND, and IMPLY gates, the fold-change is the ratio of state "X" to the lowest state. For XNOR and XOR gates, the fold-change is based on the lowest state.
RLU/CFU	1.488e-05	6.762e-05	3.747e-05	0.003478
Fold-Change	233.737	51.4345	92.8209	1
NOR O1	-Ligand	+IPTG	+Ribose	+Both
RLU/CFU	0.005707	4.678e-05	6.823e-05	4.462e-05
Fold-Change	1	121.997	83.6436	127.902
I NIMPLY R O1	-Ligand	+IPTG	+Ribose	+Both
RLU/CFU	0.0001009	0.008523	3.56e-05	0.0001812
Fold-Change	84.4698	1	239.41	47.0364
R NIMPLY I O1	-Ligand	+IPTG	+Ribose	+Both
RLU/CFU	0.0001625	1.675e-05	0.01432	6.503e-05
Fold-Change	88.1231	854.925	1	220.206

## Sheet: Fig3
B. theta						B. ovatus						B. uniformis						B. fragilis						B. vulgatus
AND O1	-Ligand	+IPTG	+Ribose	+Both		AND O1	-Ligand	+IPTG	+Ribose	+Both		AND O1	-Ligand	+IPTG	+Ribose	+Both		AND O1	-Ligand	+IPTG	+Ribose	+Both		AND O1	-Ligand	+IPTG	+Ribose	+Both
RLU/CFU	1.488e-05	6.762e-05	3.747e-05	0.003478		RLU/CFU	4.449e-06	3.283e-05	4.262e-05	0.003473		RLU/CFU	1.346e-05	0.0002083	2.143e-05	0.01976		RLU/CFU	2.54e-05	8.195e-05	9.458e-05	0.00825		RLU/CFU	1.867e-05	0.0002258	6.052e-05	0.00578
Fold-Change	233.737	51.4345	92.8209	1		Fold-Change	780.625	105.787	81.4876	1		Fold-Change	1468.05	94.8632	922.072	1		Fold-Change	324.803	100.671	87.2277	1		Fold-Change	309.588	25.5979	95.5056	1
NOR agg	-Ligand	+IPTG	+Ribose	+Both		NOR agg	-Ligand	+IPTG	+Ribose	+Both		NOR agg	-Ligand	+IPTG	+Ribose	+Both		NOR agg	-Ligand	+IPTG	+Ribose	+Both		NOR agg	-Ligand	+IPTG	+Ribose	+Both
RLU/CFU	0.000271	5.33e-06	7.098e-06	2.135e-06		RLU/CFU	0.0002835	6.676e-06	6.59e-06	4.003e-06		RLU/CFU	0.0002003	6.496e-06	5.006e-06	3.298e-06		RLU/CFU	0.0004378	2.162e-05	1.657e-05	7.905e-06		RLU/CFU	0.0004118	1.452e-05	4.922e-06	1.182e-05
Fold-Change	1	50.8443	38.1798	126.932		Fold-Change	1	42.4655	43.0197	70.8219		Fold-Change	1	30.8344	40.012	60.7338		Fold-Change	1	20.2498	26.4212	55.3827		Fold-Change	1	28.3609	83.6652	34.8393
OR ttg	-Ligand	+IPTG	+Ribose	+Both		OR ttg	-Ligand	+IPTG	+Ribose	+Both		OR ttg	-Ligand	+IPTG	+Ribose	+Both		OR ttg	-Ligand	+IPTG	+Ribose	+Both		OR ttg	-Ligand	+IPTG	+Ribose	+Both
RLU/CFU	7.652e-06	0.002552	0.0007069	0.002879		RLU/CFU	3.437e-06	0.001842	0.0007695	0.002103		RLU/CFU	0.0001798	0.004269	0.002198	0.004015		RLU/CFU	7.768e-05	0.003005	0.002718	0.003402		RLU/CFU	3.193e-05	0.002062	0.00135	0.002342
Fold-Change	1	333.508	92.3811	376.242		Fold-Change	1	535.932	223.887	611.871		Fold-Change	1	23.743	12.2247	22.3304		Fold-Change	1	38.6843	34.9897	43.7951		Fold-Change	1	64.5788	42.28	73.3479
NAND ttg	-Ligand	+IPTG	+Ribose	+Both		NAND ttg	-Ligand	+IPTG	+Ribose	+Both		NAND ttg	-Ligand	+IPTG	+Ribose	+Both		NAND ttg	-Ligand	+IPTG	+Ribose	+Both		NAND ttg	-Ligand	+IPTG	+Ribose	+Both
RLU/CFU	0.003353	0.00265	0.002812	2.818e-05		RLU/CFU	0.00164	0.001372	0.00145	5.113e-05		RLU/CFU	0.006357	0.004803	0.006205	0.0001009		RLU/CFU	0.003502	0.002677	0.003223	2.122e-05		RLU/CFU	0.002533	0.002353	0.002623	0.0001837
Fold-Change	118.985	94.0383	99.7871	1		Fold-Change	32.0751	26.8336	28.3591	1		Fold-Change	63.003	47.6016	61.4965	1		Fold-Change	165.033	126.155	151.885	1		Fold-Change	13.7888	12.8089	14.2787	1
XOR ttg	-Ligand	+IPTG	+Ribose	+Both		XOR ttg	-Ligand	+IPTG	+Ribose	+Both		XOR ttg	-Ligand	+IPTG	+Ribose	+Both		XOR ttg	-Ligand	+IPTG	+Ribose	+Both		XOR ttg	-Ligand	+IPTG	+Ribose	+Both
RLU/CFU	1.242e-05	0.002467	0.001308	1.79e-05		RLU/CFU	7.103e-06	0.001297	0.000762	6.533e-05		RLU/CFU	0.0001283	0.005745	0.002847	4.412e-05		RLU/CFU	0.0001156	0.002618	0.002265	4.108e-05		RLU/CFU	0.0001005	0.001585	0.001602	9.703e-05
Fold-Change	1	198.631	105.314	1.44122		Fold-Change	1	182.599	107.279	9.19752		Fold-Change	2.90798	130.213	64.5286	1		Fold-Change	2.81402	63.7293	55.1363	1		Fold-Change	1.03576	16.3352	16.5104	0.965473
XNOR ttg	-Ligand	+IPTG	+Ribose	+Both		XNOR ttg	-Ligand	+IPTG	+Ribose	+Both		XNOR ttg	-Ligand	+IPTG	+Ribose	+Both		XNOR ttg	-Ligand	+IPTG	+Ribose	+Both		XNOR ttg	-Ligand	+IPTG	+Ribose	+Both
RLU/CFU	0.002399	2.921e-05	3.467e-05	0.0007612		RLU/CFU	0.001115	1.622e-05	3.827e-05	0.0006535		RLU/CFU	0.002227	8.675e-05	0.0001432	0.00241		RLU/CFU	0.002218	9.127e-05	0.0001035	0.001748		RLU/CFU	0.001092	8.357e-05	8.405e-05	0.001013
Fold-Change	82.1294	1	1.18692	26.0596		Fold-Change	68.7423	1	2.35943	40.2898		Fold-Change	25.6715	1	1.65072	27.781		Fold-Change	24.3015	1	1.134	19.152		Fold-Change	13.0669	1	1.00574	12.1216

## Sheet: Fig4
CRISPRi LacI Nanoluc Gates							Bo inulin LacI knockdown								Bu Inulin LacI knockdown								Bo inulin RbsR knockdown								Bu Inulin RbsR knockdown
Species	RLU/CFU -ligand	RLU/CFU +ligand	Dynamic Range	P value						OD600								OD600								OD600								OD600
B. theta	0.05192	0.001328	39.0964	1.475e-07			time (hr)	no ligand a	no ligand b	no ligand c	ligand a	ligand b	ligand c		time (hr)	no ligand a	no ligand b	no ligand c	ligand a	ligand b	ligand c		time (hr)	no ligand a	no ligand b	no ligand c	ligand a	ligand b	ligand c		time (hr)	no ligand a	no ligand b	no ligand c	ligand a	ligand b	ligand c
B. ovatus	0.02878	0.0005913	48.6724	9.1534e-06			0	-0.0031	-0.0054	-0.004	-0.0034	-0.0022	0.0073		0	-0.0126	-0.0004	0.0015	-0.0006	-0.0082	0.006		0	-0.0024	0.0005	-0.001	-0.0045	-0.0005	-0.0051		0	0.0005	0.0051	0.0046	-0.0023	0.0022	-0.0125
B. uniformis	0.0426	0.001182	36.0406	1.8798e-06			0.333333	-0.0034	-0.0071	-0.0064	0.0012	-0.0054	0.0057		0.333333	-0.0139	0.0057	0.0012	-0.0019	-0.0012	0.0062		0.333333	-0.0042	-0.0096	-0.0055	-0.0031	-0.0107	-0.0073		0.333333	0.0013	0.0009	0.0024	-0.0071	0.0024	-0.0137
B. fragilis	0.0288	0.0008283	34.77	5.7317e-06			0.666667	-0.0044	-0.0069	-0.0061	0	-0.0062	0.0058		0.666667	-0.0083	0.0108	0.0064	-0.0023	-0.0006	0.0092		0.666667	-0.0041	-0.0091	-0.0042	-0.0042	-0.0087	-0.0042		0.666667	0.0041	0.0013	0.0072	-0.0053	0.0021	-0.0107
B. vulgatus	0.0601	0.0006018	99.8671	4.059e-07			1.00033	-0.0007	-0.0041	0.002	0.0028	-0.0056	0.0063		1	-0.0037	0.0151	0.0142	-0.0021	-0.0004	0.0101		1.00033	-0.0029	-0.0085	-0.0025	-0.0041	-0.008	-0.0001		1	0.0067	0.0063	0.0102	-0.0033	0.0018	-0.0105
							1.33367	-0.001	0.0005	0.005	0.002	-0.0057	0.0068		1.33367	0.0008	0.0196	0.0199	-0.0026	0	0.0111		1.33367	-0.0022	-0.0068	0.0001	-0.0045	-0.0068	0.0037		1.33367	0.0115	0.0108	0.022	-0.0025	0.0016	-0.0107
CRISPRi anti-LacI Nanoluc Gates							1.667	0.0038	0.0061	0.0123	0.0021	-0.0081	0.0075		1.667	0.0054	0.0236	0.0229	-0.0032	0.0009	0.0121		1.667	-0.0002	-0.0058	0.0017	-0.0045	-0.0061	0.0048		1.667	0.0152	0.0156	0.0313	-0.0026	0.0037	-0.011
Species	RLU/CFU -ligand	RLU/CFU +ligand	Dynamic Range	P value			2.00033	0.0081	0.0114	0.0173	0.0023	-0.0098	0.0086		2.00033	0.0118	0.0278	0.0264	-0.003	0.0004	0.0129		2.00033	0.0024	-0.0027	0.0034	-0.0048	-0.0058	0.0067		2.00033	0.0195	0.0207	0.0398	-0.0023	0.0043	-0.0102
B. theta	0.0002098	0.02297	109.485	1.84048e-05			2.33367	0.0122	0.0183	0.0241	0.0016	-0.0091	0.0094		2.33367	0.0179	0.0327	0.035	-0.003	0.0008	0.0138		2.33367	0.0059	-0.0006	0.006	-0.0046	-0.006	0.0086		2.33367	0.0224	0.0298	0.0469	-0.0016	0.0047	-0.0101
B. ovatus	0.0001177	0.01825	155.055	1.7098e-06			2.667	0.0172	0.0239	0.0294	0.0037	-0.0096	0.0104		2.667	0.0227	0.0399	0.0433	-0.0036	0.0002	0.0142		2.667	0.0104	0.0035	0.0123	-0.0043	-0.0057	0.0103		2.667	0.0285	0.0381	0.0528	-0.0022	0.0055	-0.0094
B. uniformis	0.0002743	0.03968	144.659	1.3867e-06			3.00033	0.0172	0.0327	0.0365	0.0033	-0.0096	0.0112		3.00033	0.0283	0.0436	0.048	-0.0048	0.0003	0.0149		3.00033	0.0151	0.0068	0.0116	-0.0042	-0.005	0.0121		3.00033	0.0314	0.0472	0.0555	-0.0017	0.0061	-0.0093
B. fragilis	0.0003492	0.0264	75.6014	1.20534e-05			3.33383	0.019	0.0422	0.0495	0.001	-0.0099	0.0121		3.33383	0.0353	0.0495	0.0604	-0.0049	0.0005	0.016		3.33383	0.0184	0.0086	0.0165	-0.0037	-0.0052	0.0144		3.33383	0.0357	0.0592	0.064	-0.0014	0.007	-0.0088
B. vulgatus	0.0003838	0.04423	115.242	6.25e-06			3.66717	0.0318	0.0574	0.0579	0.0002	-0.0089	0.0123		3.66717	0.0445	0.0567	0.0751	-0.0044	0.001	0.0163		3.66717	0.0275	0.0154	0.0196	-0.0036	-0.0047	0.0159		3.66717	0.0433	0.0658	0.0739	-0.0015	0.0076	-0.0093
							4.0005	0.0446	0.0763	0.0704	0.0002	-0.0098	0.0134		4.0005	0.0518	0.0617	0.0844	-0.0054	0.0007	0.0169		4.0005	0.03	0.018	0.0252	-0.0048	-0.0048	0.018		4.0005	0.0498	0.0777	0.078	-0.0011	0.008	-0.0088
							4.33383	0.0655	0.0851	0.0793	0.0003	-0.0085	0.0138		4.33383	0.06	0.0687	0.0886	-0.0049	0.0008	0.0172		4.33383	0.0414	0.0255	0.0292	-0.0048	-0.0045	0.0191		4.33383	0.0567	0.089	0.0916	-0.0006	0.0087	-0.0089
							4.66717	0.0765	0.0889	0.0865	0.0001	-0.0077	0.0144		4.66717	0.0707	0.0824	0.0941	-0.005	0.0011	0.0178		4.66717	0.0495	0.0313	0.0377	-0.0046	-0.0041	0.021		4.66717	0.0657	0.1034	0.1012	-0.0004	0.0096	-0.0084
							5.0005	0.0819	0.09	0.0908	0.0003	-0.008	0.0149		5.0005	0.0839	0.0894	0.105	-0.0048	0.0013	0.019		5.0005	0.0625	0.0383	0.0493	-0.0049	-0.0044	0.0219		5.0005	0.0722	0.1192	0.1085	-0.0002	0.0094	-0.0087
							5.33417	0.0806	0.0968	0.0895	0	-0.0091	0.0154		5.33383	0.097	0.1058	0.1106	-0.0052	0.0009	0.019		5.33417	0.0768	0.0526	0.0655	-0.0052	-0.0043	0.0236		5.33383	0.0864	0.137	0.1205	0.0001	0.01	-0.0079
							5.6675	0.0827	0.1026	0.0925	0.0001	-0.0094	0.0159		5.6675	0.1126	0.1214	0.1196	-0.0045	0.0014	0.0195		5.6675	0.1013	0.0658	0.0821	-0.0052	-0.0041	0.0246		5.6675	0.0963	0.1602	0.1284	-0.0001	0.0109	-0.0082
							6.00083	0.0915	0.1164	0.102	-0.0005	-0.0096	0.0165		6.00083	0.1347	0.1334	0.1327	-0.0048	0.0013	0.0195		6.00083	0.1172	0.0839	0.0991	-0.0054	-0.0043	0.026		6.00083	0.1106	0.1757	0.1431	0.0004	0.011	-0.0082
							6.33417	0.1033	0.1378	0.1185	-0.0008	-0.01	0.0169		6.33417	0.1669	0.1609	0.147	-0.0054	0.0015	0.0197		6.33417	0.1485	0.0935	0.1164	-0.0056	-0.0035	0.0277		6.33417	0.1237	0.2092	0.158	0.0004	0.0117	-0.0082
							6.6675	0.1195	0.1478	0.1314	0.0005	-0.0101	0.0179		6.6675	0.1928	0.18	0.1718	-0.0056	0.0013	0.0198		6.6675	0.1694	0.1094	0.125	-0.0059	-0.0029	0.0289		6.6675	0.1405	0.2373	0.1644	0.0012	0.0132	-0.007
							7.00083	0.1347	0.1736	0.1583	-0.0005	-0.0095	0.0185		7.00083	0.2241	0.2093	0.2012	-0.006	0.0012	0.0203		7.00083	0.1994	0.1116	0.1313	-0.0063	-0.0036	0.0297		7.00083	0.161	0.2728	0.1829	0.0014	0.0127	-0.0072
							7.3345	0.1496	0.1971	0.169	0.0021	-0.01	0.0188		7.33417	0.2578	0.2353	0.2272	-0.0064	0.0005	0.021		7.3345	0.2202	0.1383	0.1589	-0.0061	-0.003	0.0311		7.33417	0.1825	0.3127	0.1993	0.0014	0.0141	-0.0068
							7.66783	0.172	0.2115	0.1872	0	-0.009	0.0196		7.66783	0.2877	0.268	0.2561	-0.0062	0.0013	0.0211		7.66783	0.2436	0.1475	0.1808	-0.0062	-0.0032	0.0318		7.66783	0.2103	0.341	0.221	0.0024	0.0143	-0.0071
							8.00117	0.1886	0.2274	0.2261	-0.0002	-0.0097	0.02		8.00117	0.3251	0.2985	0.2982	-0.006	0.001	0.0211		8.00117	0.2639	0.18	0.218	-0.0058	-0.003	0.0332		8.00117	0.2325	0.3471	0.2418	0.0026	0.0147	-0.007
							8.3345	0.2151	0.2655	0.2567	0.001	-0.0105	0.0206		8.3345	0.3581	0.3317	0.3431	-0.0063	0.0009	0.0216		8.3345	0.2834	0.2122	0.2465	-0.0057	-0.0028	0.0346		8.3345	0.2616	0.3614	0.2638	0.003	0.0149	-0.0063
							8.66783	0.2341	0.3023	0.2811	0.0016	-0.0098	0.021		8.66783	0.3853	0.3642	0.3823	-0.0069	0.0012	0.0208		8.66783	0.3214	0.2472	0.2776	-0.0059	-0.0025	0.0349		8.66783	0.2914	0.3829	0.2968	0.0031	0.0156	-0.0068
							9.00117	0.2765	0.3237	0.3176	0.0009	-0.0098	0.0215		9.00117	0.4359	0.3905	0.4254	-0.0059	0.0006	0.0219		9.00117	0.3672	0.2728	0.3252	-0.0059	-0.0025	0.0357		9.00117	0.3194	0.4045	0.334	0.0035	0.016	-0.0054
							9.3345	0.3018	0.3456	0.3568	0.0015	-0.0096	0.0219		9.3345	0.4692	0.421	0.4618	-0.0065	0.0008	0.0214		9.3345	0.3979	0.3082	0.3659	-0.0061	-0.0018	0.0368		9.3345	0.3481	0.4339	0.3859	0.0038	0.0172	-0.0054
							9.668	0.337	0.4013	0.374	-0.0001	-0.009	0.0229		9.66783	0.5174	0.4585	0.4922	-0.0064	0.0011	0.0219		9.668	0.4327	0.3484	0.416	-0.0053	-0.0022	0.0372		9.66783	0.3793	0.4642	0.4363	0.0041	0.0174	-0.0049
							10.0013	0.3471	0.4229	0.4355	0.0008	-0.009	0.0226		10.0013	0.5463	0.5	0.5362	-0.0062	0.0009	0.0221		10.0013	0.4353	0.3934	0.4411	-0.0046	-0.0022	0.0379		10.0013	0.4007	0.5006	0.5037	0.0046	0.0177	-0.0044
							10.3347	0.3939	0.4577	0.4508	0.003	-0.0092	0.0232		10.3347	0.5799	0.5505	0.5727	-0.0059	0.001	0.0216		10.3347	0.4514	0.4168	0.4807	-0.0045	-0.0013	0.039		10.3347	0.4224	0.5347	0.5479	0.0042	0.0185	-0.0047
							10.668	0.4197	0.4805	0.4935	0.0031	-0.009	0.0238		10.668	0.601	0.5822	0.5941	-0.0062	0.0011	0.0225		10.668	0.4882	0.4682	0.5325	-0.0039	-0.0014	0.04		10.668	0.471	0.5693	0.5747	0.0051	0.0187	-0.0045
							11.0013	0.4724	0.4998	0.5406	0.001	-0.0091	0.0234		11.0013	0.6337	0.6104	0.6305	-0.0058	0.0007	0.0229		11.0013	0.4925	0.4758	0.5639	-0.0037	-0.0018	0.0404		11.0013	0.5209	0.5941	0.5991	0.0058	0.0188	-0.004
							11.3347	0.4917	0.5242	0.5498	0.0021	-0.0087	0.0239		11.3347	0.6514	0.6396	0.6461	-0.0063	0.0008	0.0225		11.3347	0.5299	0.5204	0.6065	-0.0048	-0.0009	0.0408		11.3347	0.5699	0.6293	0.6245	0.0064	0.0201	-0.003
							11.6683	0.5158	0.5459	0.5678	0.0014	-0.0088	0.0246		11.668	0.6646	0.6557	0.6653	-0.0061	0.001	0.022		11.6683	0.5388	0.5582	0.6357	-0.0048	-0.0011	0.0411		11.668	0.612	0.6502	0.6596	0.0065	0.0209	-0.0041
							12.0017	0.5465	0.5614	0.6049	0.0019	-0.0087	0.0249		12.0017	0.6819	0.6695	0.6833	-0.0063	0.0003	0.0223		12.0017	0.5671	0.6044	0.6843	-0.004	-0.0011	0.0412		12.0017	0.659	0.6622	0.6773	0.0072	0.0213	-0.003
							12.335	0.592	0.5765	0.6118	0.004	-0.0091	0.0255		12.335	0.6852	0.681	0.6869	-0.0058	0.0006	0.0224		12.335	0.5743	0.6153	0.6894	-0.0033	-0.0009	0.0424		12.335	0.6863	0.6799	0.6953	0.0083	0.0227	-0.0018
							12.6683	0.6129	0.5874	0.6369	0.0048	-0.0086	0.0259		12.6683	0.6981	0.6961	0.6957	-0.0054	0.0007	0.0219		12.6683	0.591	0.6412	0.7344	-0.0033	0.0007	0.0429		12.6683	0.7089	0.6843	0.7161	0.0082	0.0239	-0.0018
							13.0017	0.6299	0.5966	0.6407	0.0036	-0.0085	0.0268		13.0017	0.713	0.6998	0.702	-0.0059	0.0008	0.0224		13.0017	0.6214	0.6497	0.7468	-0.0038	0.0074	0.0434		13.0017	0.7267	0.713	0.7346	0.008	0.0335	-0.0019
							13.335	0.6499	0.6134	0.6531	0.0043	-0.0076	0.0268		13.335	0.7122	0.7004	0.7085	-0.0047	0.0007	0.0222		13.335	0.6085	0.6722	0.7591	-0.0037	0.0036	0.0443		13.335	0.7371	0.7089	0.7515	0.0087	0.0301	-0.0008
							13.6683	0.6671	0.6222	0.6644	0.0087	-0.0078	0.0277		13.6683	0.711	0.7122	0.7041	-0.0053	0.001	0.0225		13.6683	0.6253	0.6997	0.7719	-0.0022	0.0065	0.044		13.6683	0.7447	0.7305	0.7595	0.0101	0.0367	-0.0002
							14.002	0.6778	0.6238	0.6725	0.0093	-0.0081	0.0289		14.002	0.712	0.7174	0.7093	-0.005	0.0003	0.0222		14.002	0.631	0.7123	0.7847	-0.0036	0.0089	0.0439		14.002	0.7445	0.7354	0.7715	0.0097	0.0428	0.0005
							14.3353	0.6844	0.6272	0.6822	0.0067	-0.0083	0.0291		14.3353	0.713	0.7204	0.7161	-0.0047	0.0014	0.0226		14.3353	0.6437	0.7336	0.802	-0.0032	0.0076	0.0451		14.3353	0.7527	0.7402	0.7549	0.0112	0.0423	-0.0004
							14.6687	0.6893	0.6304	0.6874	0.0059	-0.0066	0.03		14.6687	0.7079	0.7209	0.7169	-0.0048	0.0007	0.0226		14.6687	0.6412	0.7619	0.826	-0.0015	0.01	0.0447		14.6687	0.7554	0.7476	0.7666	0.0149	0.0425	0
							15.002	0.7141	0.6286	0.6862	0.0079	-0.0061	0.0302		15.002	0.7115	0.7153	0.7224	-0.0037	0.0007	0.0223		15.002	0.6474	0.7485	0.8309	-0.0009	0.0077	0.0455		15.002	0.7598	0.7604	0.7584	0.0249	0.0415	0.0005
							15.3353	0.7093	0.6238	0.6963	0.0054	-0.0052	0.0299		15.3353	0.7017	0.7218	0.723	-0.0029	0.0003	0.0223		15.3353	0.6548	0.7518	0.8418	0.0001	0.0094	0.0448		15.3353	0.7595	0.7594	0.7759	0.0308	0.0446	0.0005
							15.6687	0.722	0.6302	0.6906	0.0066	-0.0056	0.0297		15.6687	0.7063	0.7224	0.722	-0.0019	0.0012	0.0222		15.6687	0.6584	0.7501	0.8283	-0.001	0.0101	0.0462		15.6687	0.7663	0.7468	0.7928	0.0347	0.0486	0.0015
							16.0022	0.6983	0.6339	0.6866	0.0071	-0.0052	0.0317		16.002	0.714	0.72	0.7156	-0.0021	0.0009	0.0221		16.0022	0.6595	0.7485	0.841	-0.0003	0.011	0.0466		16.002	0.7664	0.768	0.7916	0.0303	0.0457	0.0035

## Sheet: Fig5
Bu AND gate Inulin														Bo NOR gate Inulin														Bo OR gate Inulin
						OD600														OD600														OD600
	no ligand			IPTG			Ribose			Both					no ligand			IPTG			Ribose			Both					no ligand			IPTG			Ribose			Both
time (hr)	a	b	c	a	b	c	a	b	c	a	b	c		time (hr)	a	b	c	a	b	c	a	b	c	a	b	c		time (hr)	a	b	c	a	b	c	a	b	c	a	b	c
0	-0.0053	-0.0171	-0.003	-0.0387	-0.0054	-0.0062	0.0033	-0.0119	-0.0085	0.0002	-0.0002	-0.0058		0	0.0091	0.0075	0.0053	-0.0023	0.0412	-0.0041	-0.0002	-0.0101	-0.0139	-0.0093	-0.0059	-0.0177		0	-0.001	0.0029	0.0038	0.0015	0.0119	-0.0003	-0.0003	-0.0036	0.0097	0.0048	0.008	-0.0026
0.333333	-0.0061	-0.0227	-0.0067	-0.0357	0	-0.0016	-0.0006	-0.0094	-0.0106	-0.0065	-0.0019	-0.011		0.333333	0.0343	0.022	0.011	-0.0073	0.043	-0.0154	-0.0012	-0.0101	-0.0111	-0.0133	-0.0065	-0.0118		0.333333	0.0022	0.0117	0.0108	0.0165	-0.0025	0.0049	0.0055	0.0081	0.0249	-0.0004	0.0314	0.0061
0.666667	-0.0021	-0.02	-0.0032	-0.033	0.0046	-0.0001	0.0044	-0.0071	-0.0075	-0.008	-0.0038	-0.011		0.666667	0.0423	0.0266	0.0065	-0.0021	0.0415	-0.0154	0.0032	-0.0067	-0.0082	-0.0113	-0.0078	-0.0074		0.666667	0.0286	0.0139	0.0119	0.0217	-0.0014	0.0085	0.0076	0.0135	0.0275	0.0017	0.0375	0.0084
1.00033	0.0017	-0.0164	0.0038	-0.0273	0.0074	0.009	0.0122	-0.0012	-0.0036	-0.0083	-0.0041	-0.0127		1.00033	0.0496	0.03	0.0032	-0.0015	0.0427	-0.0136	0.008	-0.0006	-0.0052	-0.0092	-0.0056	-0.0067		1.00033	0.0056	0.0146	0.02	0.0239	-0.0007	0.0097	0.0093	0.0155	0.038	0.0025	0.0435	0.011
1.33367	0.0063	-0.0112	0.0095	-0.0227	0.0108	0.0125	0.0169	0.0028	-0.003	-0.0083	-0.0064	-0.0144		1.33367	0.0536	0.0322	0.0029	-0.0008	0.0444	-0.0119	0.0124	0.004	-0.0025	-0.0091	-0.0028	-0.0035		1.33367	0.0069	0.0163	0.0165	0.0263	0.0007	0.0118	0.0099	0.0172	0.0345	0.0027	0.0472	0.0132
1.667	0.0101	-0.0048	0.0144	-0.0188	0.0158	0.0177	0.0235	0.0105	-0.0007	-0.0112	-0.006	-0.0151		1.667	0.0562	0.0343	0.0026	0.0014	0.0438	-0.0104	0.0132	0.01	0.0001	-0.007	-0.0012	-0.004		1.667	0.0073	0.0182	0.018	0.0274	0.0017	0.0116	0.0111	0.0188	0.0209	0.0022	0.0485	0.0121
2.00033	0.0093	-0.0085	0.0176	-0.015	0.0207	0.0119	0.0286	0.0129	0.0103	-0.0127	-0.0086	-0.0177		2.00033	0.058	0.0347	0.0028	0.0025	0.0474	-0.0101	0.0137	0.0148	0.0028	-0.0062	0.0002	-0.0011		2.00033	0.0094	0.0194	0.0197	0.0285	0.0039	0.012	0.0125	0.0197	0.0323	0.0023	0.0501	0.023
2.33367	0.0355	0.0029	0.024	-0.0113	0.0252	0.0319	0.0386	0.0218	0.0157	-0.012	-0.008	-0.0174		2.33367	0.0592	0.0368	0.0029	0.0046	0.0483	-0.0086	0.0174	0.0192	0.0063	-0.0046	0.0024	0.0011		2.33367	0.0119	0.0223	0.0231	0.0293	0.0043	0.0114	0.0131	0.021	0.0284	0.0033	0.0512	0.0127
2.667	0.0246	0.0096	0.0277	-0.0031	0.0262	0.0263	0.0448	0.0296	0.0256	-0.013	-0.0103	-0.0163		2.667	0.0602	0.038	0.0029	0.0092	0.0521	-0.0067	0.0236	0.024	0.009	-0.0003	0.0053	0.0038		2.667	0.0311	0.0256	0.0288	0.0292	0.0053	0.0115	0.0144	0.0208	0.0297	0.0025	0.0522	0.0128
3.00033	0.0236	0.0137	0.0359	0.0022	0.0324	0.044	0.0406	0.0357	0.0286	-0.0116	-0.0081	-0.0184		3.00033	0.0609	0.0381	0.0022	0.0131	0.0552	-0.0052	0.0298	0.0292	0.0156	0.0038	0.0123	0.0081		3.00033	0.0174	0.0286	0.0327	0.0303	0.0039	0.0118	0.0146	0.0215	0.0355	0.002	0.0534	0.0136
3.33383	0.0255	0.0204	0.04	0.0057	0.0428	0.0546	0.0608	0.0438	0.0243	-0.0109	-0.0103	-0.0184		3.33383	0.0612	0.0388	0.0021	0.0172	0.0589	-0.0015	0.0349	0.0335	0.0209	0.009	0.0185	0.0127		3.33383	0.0219	0.0339	0.0388	0.0303	0.0034	0.0126	0.0154	0.0234	0.033	0.002	0.0549	0.0138
3.66717	0.08	0.0251	0.0496	0.0093	0.0518	0.056	0.0689	0.0382	0.0476	-0.011	-0.0086	-0.0146		3.66717	0.0623	0.0391	0.001	0.0228	0.0654	0.0018	0.0445	0.0396	0.0262	0.0159	0.0255	0.0208		3.66717	0.026	0.0339	0.0422	0.0308	0.0053	0.0121	0.0165	0.0243	0.0374	0.0022	0.0552	0.0139
4.0005	0.0498	0.0341	0.0531	0.0172	0.0591	0.0664	0.0735	0.0538	0.0457	-0.0103	-0.0079	-0.0163		4.0005	0.0622	0.039	-0.0001	0.0287	0.068	0.0069	0.0504	0.0446	0.0318	0.0214	0.0316	0.0289		4.0005	0.0291	0.0403	0.0494	0.0313	0.006	0.0135	0.0165	0.0248	0.0446	0.0019	0.0554	0.0152
4.33383	0.0486	0.0274	0.0581	0.0197	0.0659	0.0791	0.0893	0.0751	0.0659	-0.0105	-0.0083	-0.0154		4.33383	0.0623	0.0399	0	0.0334	0.0738	0.0081	0.0571	0.0474	0.0375	0.0278	0.0384	0.0335		4.33383	0.0352	0.045	0.0558	0.0311	0.0057	0.0135	0.017	0.0246	0.0347	0.0026	0.0567	0.0144
4.66717	0.0556	0.0383	0.072	0.0317	0.076	0.0903	0.1053	0.0868	0.0665	-0.0128	-0.0094	-0.0171		4.66717	0.0625	0.0403	-0.0008	0.0389	0.0761	0.0137	0.0591	0.057	0.0442	0.032	0.0462	0.0434		4.66717	0.0366	0.0516	0.0636	0.0314	0.0055	0.0138	0.0169	0.0251	0.0285	0.0021	0.0572	0.0146
5.0005	0.0664	0.0495	0.076	0.0325	0.0879	0.1078	0.1184	0.099	0.0853	-0.0127	-0.0092	-0.0179		5.0005	0.0635	0.0397	-0.0013	0.041	0.0794	0.013	0.067	0.0546	0.0513	0.0412	0.0526	0.0491		5.0005	0.0436	0.0568	0.0707	0.0317	0.006	0.0141	0.0186	0.0252	0.0313	0.0026	0.0571	0.0137
5.33417	0.075	0.0622	0.0892	0.0378	0.0912	0.1226	0.1342	0.1073	0.1011	-0.0113	-0.0105	-0.0174		5.33417	0.0636	0.0402	-0.0025	0.0376	0.0828	0.0151	0.0697	0.0576	0.0551	0.0387	0.0602	0.0574		5.33417	0.0452	0.0646	0.083	0.0319	0.0055	0.0132	0.0195	0.0257	0.0349	0.0027	0.0579	0.0151
5.6675	0.0813	0.063	0.1041	0.0554	0.1011	0.1402	0.1485	0.1351	0.1209	-0.0136	-0.0098	-0.0187		5.6675	0.0639	0.0398	-0.0032	0.054	0.0883	0.0124	0.079	0.0613	0.0723	0.0582	0.0601	0.0631		5.6675	0.0579	0.0705	0.0938	0.0322	0.0069	0.0143	0.0195	0.0265	0.032	0.0034	0.0583	0.0152
6.00083	0.0984	0.0897	0.1238	0.0649	0.1138	0.1581	0.1808	0.162	0.1448	-0.0118	-0.0108	-0.0223		6.00083	0.064	0.0387	-0.0041	0.0606	0.0956	0.0263	0.0901	0.066	0.0776	0.0628	0.075	0.082		6.00083	0.0593	0.0804	0.1109	0.0324	0.0059	0.0152	0.0206	0.026	0.0365	0.0031	0.0581	0.0174
6.33417	0.118	0.1262	0.1438	0.0809	0.1266	0.2023	0.232	0.1873	0.1688	-0.0118	-0.0125	-0.0213		6.33417	0.0645	0.0405	-0.005	0.0658	0.0992	0.0227	0.0978	0.0783	0.0858	0.0697	0.0903	0.0923		6.33417	0.0695	0.0878	0.1195	0.0326	0.0047	0.0153	0.0206	0.0258	0.0342	0.0035	0.0593	0.0151
6.6675	0.1431	0.162	0.181	0.1182	0.1455	0.2199	0.2967	0.2325	0.211	-0.0111	-0.0132	-0.0191		6.6675	0.0655	0.0401	-0.0053	0.0842	0.1061	0.0417	0.1093	0.0815	0.1122	0.0772	0.1049	0.1111		6.6675	0.0732	0.0928	0.122	0.0327	0.0052	0.0159	0.0199	0.0267	0.0304	0.0046	0.0599	0.0156
7.00083	0.2015	0.1993	0.2244	0.1371	0.1669	0.2649	0.3207	0.2961	0.276	-0.0103	-0.0124	-0.022		7.00083	0.0653	0.0401	-0.007	0.0913	0.1138	0.0538	0.1292	0.1043	0.1396	0.0856	0.1236	0.1278		7.00083	0.0797	0.1094	0.1384	0.0334	0.0047	0.016	0.0188	0.0264	0.0338	0.0043	0.0601	0.0269
7.33417	0.2521	0.2466	0.2671	0.1642	0.1949	0.3347	0.3916	0.3209	0.2871	-0.0078	-0.0118	-0.0201		7.33417	0.0659	0.041	-0.0071	0.0994	0.1294	0.0547	0.1517	0.1212	0.1452	0.0981	0.135	0.1398		7.33417	0.0906	0.115	0.155	0.0331	0.0043	0.0151	0.0181	0.0294	0.0381	0.0042	0.0603	0.0148
7.66783	0.302	0.3009	0.2968	0.1987	0.2402	0.4022	0.4395	0.3781	0.3868	-0.0046	-0.0122	-0.0199		7.66783	0.0657	0.0404	-0.0076	0.1172	0.1475	0.0735	0.1695	0.1395	0.1699	0.1166	0.1561	0.1603		7.66783	0.0973	0.1313	0.1663	0.0335	0.0048	0.0146	0.0186	0.0302	0.0383	0.0049	0.0604	0.016
8.00117	0.3532	0.3533	0.3573	0.2544	0.2594	0.496	0.5494	0.4663	0.4691	-0.0021	-0.0128	-0.0208		8.00117	0.0656	0.0402	-0.0085	0.1285	0.1682	0.0834	0.1893	0.1613	0.1964	0.1317	0.1821	0.1856		8.00117	0.1077	0.1362	0.1879	0.0342	0.0049	0.0138	0.0193	0.0308	0.0351	0.0045	0.0617	0.0159
8.3345	0.4056	0.4225	0.4736	0.3481	0.2945	0.5679	0.6085	0.5373	0.5194	0.0029	-0.0106	-0.0196		8.3345	0.0663	0.0404	-0.0089	0.164	0.1869	0.0977	0.2157	0.1861	0.2248	0.1569	0.2089	0.2038		8.3345	0.1235	0.1484	0.2109	0.0342	0.0051	0.0142	0.0193	0.0312	0.0378	0.0055	0.0623	0.0166
8.66783	0.4725	0.4823	0.5545	0.4256	0.3617	0.6172	0.6741	0.6018	0.5974	0.0027	-0.011	-0.0171		8.66783	0.0663	0.0399	-0.0097	0.1864	0.2061	0.1143	0.2517	0.2116	0.2661	0.18	0.2355	0.2281		8.66783	0.1286	0.175	0.2296	0.034	0.006	0.0137	0.02	0.0313	0.0444	0.0053	0.0629	0.017
9.00117	0.5396	0.5514	0.6168	0.4822	0.4682	0.6487	0.689	0.6447	0.6359	0.0015	-0.0106	-0.0176		9.00117	0.0663	0.0395	-0.0106	0.2027	0.2102	0.1424	0.2836	0.2414	0.2898	0.2056	0.2631	0.2574		9.00117	0.1575	0.1921	0.2526	0.0347	0.0051	0.0142	0.0213	0.0314	0.0473	0.005	0.0635	0.0169
9.3345	0.583	0.6044	0.6634	0.5242	0.5271	0.6646	0.7404	0.6799	0.6694	0.0131	-0.0122	-0.0156		9.3345	0.067	0.0397	-0.0109	0.2401	0.2546	0.1816	0.3112	0.2732	0.3315	0.2202	0.2952	0.2838		9.3345	0.1755	0.2109	0.2759	0.0351	0.0065	0.0151	0.0234	0.03	0.0447	0.0061	0.0643	0.0175
9.668	0.6286	0.665	0.7112	0.5607	0.5951	0.687	0.7571	0.6989	0.6851	0.0144	-0.006	-0.0024		9.668	0.0672	0.0401	-0.0125	0.2662	0.293	0.177	0.3433	0.292	0.3613	0.2473	0.3151	0.3057		9.668	0.196	0.228	0.3006	0.0354	0.0064	0.0148	0.0265	0.0312	0.0384	0.0061	0.0642	0.0183
10.0013	0.6738	0.6918	0.7372	0.5893	0.612	0.7251	0.7897	0.7222	0.712	0.0163	-0.0051	-0.0128		10.0013	0.0667	0.0392	-0.0125	0.3353	0.3222	0.2127	0.3819	0.3298	0.3883	0.2673	0.3392	0.3489		10.0013	0.2173	0.2646	0.3253	0.0363	0.0065	0.0152	0.0301	0.0307	0.0254	0.0061	0.065	0.0187
10.3347	0.6974	0.7253	0.7678	0.5828	0.6347	0.7172	0.7921	0.7531	0.7189	0.0268	0.0008	-0.0104		10.3347	0.0671	0.0394	-0.0137	0.3231	0.3206	0.2285	0.4193	0.3588	0.4285	0.2982	0.3593	0.3662		10.3347	0.2377	0.2826	0.3542	0.0359	0.0079	0.0149	0.0316	0.031	0.035	0.0077	0.0681	0.019
10.668	0.734	0.756	0.7808	0.6057	0.6597	0.7424	0.8059	0.7525	0.7153	0.0322	0.0138	-0.0083		10.668	0.0669	0.0386	-0.0144	0.342	0.3594	0.2651	0.4486	0.3963	0.4443	0.3216	0.3863	0.3905		10.668	0.2594	0.3082	0.3905	0.0367	0.0086	0.015	0.0322	0.033	0.0371	0.0076	0.0695	0.0204
11.0013	0.7438	0.773	0.7898	0.6238	0.6734	0.7343	0.8011	0.7615	0.7286	0.0302	0.0113	0.0056		11.0013	0.0666	0.0384	-0.0156	0.4038	0.3708	0.2646	0.4879	0.4239	0.4899	0.3435	0.4123	0.4159		11.0013	0.2928	0.3445	0.4262	0.0371	0.0088	0.0153	0.0356	0.0325	0.0377	0.0082	0.0758	0.0206
11.3347	0.7499	0.7729	0.7989	0.6277	0.6827	0.7358	0.8097	0.7551	0.7333	0.0333	0.0151	0.0112		11.3347	0.0672	0.0385	-0.0156	0.4371	0.4056	0.2844	0.5314	0.4545	0.506	0.3634	0.45	0.443		11.3347	0.3146	0.3648	0.4645	0.0374	0.0082	0.0162	0.0385	0.0352	0.0439	0.0085	0.0775	0.0202
11.6683	0.7624	0.7652	0.7963	0.6414	0.6978	0.7375	0.7971	0.7601	0.7278	0.0437	0.0071	0.0143		11.6683	0.0672	0.0378	-0.0167	0.4172	0.4263	0.3028	0.5639	0.479	0.5336	0.3972	0.4768	0.473		11.6683	0.3393	0.4056	0.4877	0.0376	0.0079	0.0176	0.0398	0.0383	0.0426	0.0107	0.0814	0.0238
12.0017	0.7632	0.7859	0.8117	0.6446	0.7193	0.7664	0.8046	0.7767	0.7309	0.0355	0.0176	0.0113		12.0017	0.0668	0.038	-0.0172	0.4293	0.4239	0.3484	0.5896	0.495	0.5645	0.4281	0.514	0.5033		12.0017	0.3878	0.4386	0.5276	0.0385	0.0082	0.0177	0.046	0.041	0.051	0.0112	0.0829	0.0253
12.335	0.7775	0.7869	0.8159	0.6421	0.7054	0.7637	0.7992	0.7801	0.7331	0.0423	0.0219	0.0148		12.335	0.0682	0.0374	-0.017	0.4732	0.4804	0.3869	0.6264	0.522	0.6172	0.4569	0.5329	0.5247		12.335	0.4174	0.4758	0.5664	0.0386	0.0122	0.018	0.0523	0.0412	0.0774	0.0155	0.0885	0.0282
12.6683	0.7704	0.7814	0.8191	0.6418	0.7342	0.761	0.8155	0.7763	0.7302	0.0342	0.0254	0.0192		12.6683	0.0679	0.0367	-0.0183	0.5176	0.4897	0.4193	0.6411	0.566	0.623	0.4822	0.5694	0.5523		12.6683	0.4408	0.5049	0.5919	0.0391	0.0137	0.0177	0.0535	0.0455	0.0815	0.0207	0.0924	0.0345
13.0017	0.7794	0.7784	0.8289	0.6517	0.7427	0.7656	0.8163	0.7731	0.7298	0.0346	0.0151	0.0131		13.0017	0.0679	0.0375	-0.0192	0.5511	0.4978	0.4057	0.6732	0.5877	0.654	0.5011	0.5864	0.582		13.0017	0.4556	0.537	0.6256	0.0402	0.0127	0.0179	0.052	0.049	0.0962	0.0272	0.095	0.0366
13.335	0.7783	0.7853	0.8287	0.6546	0.7378	0.7592	0.8047	0.7704	0.7331	0.0374	0.0293	0.0163		13.335	0.0683	0.0372	-0.0198	0.5781	0.5354	0.4225	0.7145	0.6047	0.6798	0.5345	0.6151	0.6125		13.335	0.4846	0.5631	0.6262	0.0413	0.0174	0.0183	0.0587	0.0545	0.0981	0.0252	0.0951	0.0399
13.6683	0.7813	0.7795	0.8169	0.6469	0.7294	0.7789	0.8107	0.7606	0.7195	0.0366	0.0336	0.0428		13.6683	0.0696	0.0365	-0.0219	0.5921	0.5816	0.4477	0.7201	0.6296	0.691	0.5449	0.6391	0.6358		13.6683	0.5182	0.5784	0.6674	0.0413	0.0162	0.0215	0.0617	0.0532	0.1048	0.0372	0.0992	0.0424
14.002	0.7759	0.7748	0.8312	0.654	0.7502	0.7804	0.8132	0.7665	0.7206	0.0385	0.0315	0.016		14.002	0.0725	0.0383	-0.0222	0.6029	0.581	0.4566	0.7381	0.648	0.7034	0.583	0.6545	0.6535		14.002	0.5105	0.592	0.6816	0.0424	0.0203	0.0207	0.0675	0.0621	0.0992	0.0384	0.0973	0.0441
14.3353	0.7891	0.783	0.8282	0.6595	0.7465	0.7806	0.8145	0.7724	0.7254	0.0387	0.0217	0.009		14.3353	0.0749	0.0383	-0.023	0.6135	0.5805	0.4653	0.7535	0.6456	0.7283	0.6057	0.6846	0.6624		14.3353	0.5496	0.5946	0.6855	0.0438	0.0262	0.0224	0.063	0.0656	0.1054	0.0425	0.0989	0.0533
14.6687	0.7842	0.7878	0.8133	0.6607	0.7407	0.7794	0.7955	0.7671	0.7122	0.0346	0.0306	0.004		14.6687	0.0755	0.0368	-0.0234	0.6163	0.5958	0.4799	0.7445	0.6982	0.7134	0.6178	0.6948	0.6748		14.6687	0.5536	0.6177	0.6961	0.0454	0.0247	0.0248	0.0676	0.0687	0.113	0.0406	0.102	0.0454
15.002	0.7814	0.7766	0.8108	0.6712	0.7336	0.7678	0.8011	0.7704	0.708	0.0338	0.0265	0.0066		15.002	0.0756	0.0382	-0.0245	0.6272	0.604	0.4859	0.7363	0.6844	0.6981	0.6283	0.7095	0.6973		15.002	0.5564	0.6299	0.6967	0.0465	0.0316	0.0237	0.0711	0.0719	0.1109	0.0467	0.103	0.0546
15.3353	0.7764	0.7769	0.8188	0.6667	0.731	0.7573	0.8044	0.7741	0.7187	0.0334	0.0204	0.0045		15.3353	0.0755	0.0366	-0.0249	0.6323	0.6121	0.4908	0.7452	0.6746	0.6762	0.6362	0.735	0.7111		15.3353	0.5749	0.6484	0.735	0.0493	0.0307	0.0262	0.0701	0.0743	0.1145	0.05	0.1096	0.0577
15.6687	0.7822	0.7789	0.819	0.673	0.7325	0.7661	0.8001	0.7704	0.715	0.0363	0.0377	0.0382		15.6687	0.0762	0.0359	-0.0252	0.6161	0.6108	0.5077	0.7305	0.6505	0.6767	0.6912	0.7516	0.7111		15.6687	0.5866	0.6526	0.7367	0.0499	0.0347	0.0285	0.0747	0.0784	0.115	0.0497	0.1117	0.0568
16.0022	0.7796	0.7791	0.8121	0.6564	0.7359	0.7643	0.8043	0.7701	0.7153	0.0364	0.0334	0.0015		16.0022	0.0775	0.0368	-0.0252	0.5933	0.594	0.5065	0.7051	0.6597	0.6556	0.6721	0.7447	0.6962		16.0022	0.5974	0.6671	0.7578	0.0524	0.0383	0.0309	0.0737	0.077	0.114	0.0513	0.1125	0.0536

## Sheet: Fig6
Biological Replicate 1	Figure 6 is based on data from replicate 1
Bu CFU/ml in co-culture														Bo CFU/ml in co-culture
		No Ligand			+IPTG			+Ribose			+Both					No Ligand			+IPTG			+Ribose			+Both
time (hr)	a	b	c	a	b	c	a	b	c	a	b	c		time (hr)	a	b	c	a	b	c	a	b	c	a	b	c
0	14000000	16000000	14000000	16000000	24000000	22000000	14000000	18000000	24000000	12000000	16000000	12000000		0	16000000	20000000	22000000	24000000	20000000	22000000	16000000	20000000	20000000	18000000	16000000	18000000
4	72000000	58000000	88000000	76000000	60000000	84000000	86000000	74000000	90000000	54000000	60000000	50000000		4	28000000	30000000	34000000	28000000	34000000	26000000	24000000	24000000	28000000	24000000	26000000	28000000
8	260000000	320000000	340000000	400000000	340000000	440000000	440000000	460000000	480000000	120000000	160000000	160000000		8	60000000	120000000	80000000	38000000	44000000	48000000	46000000	54000000	52000000	44000000	46000000	50000000
12	800000000	1000000000	600000000	800000000	600000000	400000000	600000000	800000000	1000000000	260000000	280000000	160000000		12	400000000	1000000000	800000000	80000000	60000000	140000000	40000000	80000000	80000000	60000000	120000000	140000000
16	600000000	800000000	800000000	600000000	1000000000	1000000000	800000000	600000000	1400000000	320000000	280000000	340000000		16	800000000	1000000000	1200000000	100000000	160000000	200000000	80000000	140000000	100000000	80000000	160000000	120000000
	a-c are technical replicates
Biological Replicate 2	This experiment was repeated in its entirety for a second biological replicate
Bu CFU/ml in co-culture														Bo CFU/ml in co-culture
		No Ligand			+IPTG			+Ribose			+Both					No Ligand			+IPTG			+Ribose			+Both
time (hr)	a	b	c	a	b	c	a	b	c	a	b	c		time (hr)	a	b	c	a	b	c	a	b	c	a	b	c
0	12000000	20000000	30000000	18000000	20000000	22000000	14000000	20000000	14000000	22000000	14000000	22000000		0	18000000	20000000	22000000	16000000	20000000	22000000	22000000	18000000	14000000	16000000	16000000	20000000
4	60000000	62000000	76000000	68000000	70000000	72000000	70000000	72000000	80000000	44000000	46000000	50000000		4	24000000	26000000	20000000	20000000	24000000	26000000	20000000	24000000	28000000	24000000	24000000	22000000
8	240000000	220000000	300000000	300000000	340000000	360000000	420000000	340000000	280000000	140000000	140000000	160000000		8	80000000	100000000	80000000	40000000	44000000	34000000	44000000	38000000	48000000	50000000	46000000	42000000
12	400000000	600000000	600000000	800000000	600000000	600000000	600000000	600000000	1000000000	180000000	240000000	200000000		12	400000000	600000000	800000000	80000000	100000000	160000000	40000000	60000000	100000000	40000000	80000000	80000000
16	600000000	600000000	600000000	600000000	800000000	1000000000	800000000	600000000	1200000000	260000000	280000000	300000000		16	600000000	800000000	1400000000	140000000	180000000	200000000	100000000	140000000	100000000	40000000	60000000	120000000
	a-c are technical replicates

## Sheet: Fig7
co-culture (Bo NOR + Bt AND)- Day 1						Day 2 left graph					Day 2 middle graph			Day 2 right graph
		RLU/CFU						RLU/CFU				RLU/CFU			RLU/CFU
	No Ligand	+ IPTG	+Ribose	+ Both			+ IPTG	+Ribose	+ Both			+ Both			+ Both
a	0.000128	1e-05	6.32e-06	0.000198		a	7.62e-06	1.76e-06	0.000125		a	0.00011		a	0.000119
b	0.000105	5.18e-06	4.55e-06	0.000175		b	5.51e-06	3.41e-06	0.000101		b	0.000126		b	0.000119
c	0.000118	4.36e-06	6.4e-06	0.000189		c	4.66e-06	2.33e-06	0.000126		c	0.00011		c	0.000122
all ligand combinations on day 1						no ligand culture passaged into all 3 combos					IPTG culture passaged into both inducers			ribose culture passaged into both inducers

## Sheet: SI Fig3
O1 orthogonality			RLU/CFU	no ligand						RLU/CFU	ligand
	a	b	c	d	e	f		a	b	c	d	e	f
I(TAN)	0.00978	0.0124	0.00916	0.007	0.00835	0.00815		0.00678	0.00751	0.00735	0.00767	0.00752	0.0075
I(KSL)	0.0223	0.021	0.0102	0.00969	0.012	0.0147		0.0104	0.0129	0.0139	0.0145	0.0129	0.00755
I(HQN)	0.00758	0.0099	0.00548	0.00515	0.00648	0.00633		0.00538	0.00524	0.00583	0.00557	0.00561	0.00708
I(GKR)	0.0145	0.0197	0.0118	0.0109	0.0126	0.0133		0.0106	0.012	0.0132	0.013	0.012	0.0079
R(TAN)	0.0124	0.0126	0.0112	0.00966	0.00826	0.00892		0.00923	0.00822	0.00848	0.00829	0.00734	0.00907
R(KSL)	0.0108	0.0119	0.0109	0.00883	0.00767	0.00887		0.00904	0.00807	0.00792	0.00843	0.00817	0.0086
R(HQN)	0.0141	0.0119	0.0101	0.0105	0.01	0.00912		0.0091	0.0088	0.00836	0.00834	0.00731	0.00875
R(GKR)	0.012	0.0121	0.00965	0.00779	0.00852	0.00826		0.00785	0.00721	0.00741	0.00757	0.00717	0.00765
I(A)(TAN)	0.00655	0.00464	0.00431	0.00618	0.00417	0.0028		0.00258	0.00383	0.00348	0.00465	0.00634	0.00521
I(A)(KSL)	0.00838	0.00578	0.00533	0.00578	0.00609	0.00462		0.00421	0.00553	0.00513	0.00599	0.00704	0.0052
I(A)(HQN)	0.0109	0.00654	0.0086	0.00734	0.00793	0.00508		0.00361	0.00554	0.00567	0.00568	0.00688	0.00462
I(A)(GKR)	0.0102	0.00702	0.00784	0.0072	0.00812	0.00555		0.00352	0.00575	0.00579	0.0064	0.0074	0.00516
R(A)(TAN)	0.00797	0.00977	0.00943	0.00858	0.00784	0.00904		0.00839	0.0103	0.00848	0.00775	0.0087	0.00711
R(A)(KSL)	0.00791	0.0103	0.00999	0.01	0.00858	0.00917		0.00841	0.0112	0.00848	0.00705	0.00836	0.0078
R(A)(HQN)	0.00645	0.00754	0.00723	0.00817	0.00735	0.00803		0.00723	0.00767	0.00727	0.00703	0.0088	0.00743
R(A)(GKR)	0.00632	0.00979	0.00754	0.00808	0.0077	0.00928		0.00739	0.00889	0.00784	0.00781	0.00723	0.00779
constitutive control	0.00555	0.0052	0.00525	0.00507	0.00518	0.00513		0.00393	0.00455	0.00479	0.00447	0.00352	0.00415
tta orthogonality
I(YQR)	0.00915	0.0106	0.00554	0.00581	0.00609	0.009		0.00582	0.00728	0.00783	0.008	0.0081	0.00543
I(KSL)	0.00333	0.00424	0.00439	0.00472	0.00512	0.00515		0.00382	0.0037	0.00351	0.00392	0.0031	0.00258
I(HQN)	0.01	0.0127	0.00608	0.00648	0.00715	0.0111		0.00739	0.00902	0.00916	0.0098	0.01	0.00571
I(GKR)	0.00361	0.00448	0.00381	0.00434	0.00425	0.0041		0.00282	0.00248	0.00256	0.00271	0.00294	0.00282
R(YQR)	0.0144	0.0163	0.0159	0.016	0.0171	0.015		0.0143	0.0138	0.0139	0.013	0.0131	0.0132
R(KSL)	0.00812	0.00734	0.0064	0.00674	0.00748	0.00624		0.00788	0.00756	0.00822	0.00771	0.00735	0.00887
R(HQN)	0.0119	0.0115	0.0115	0.0118	0.0117	0.0122		0.0118	0.014	0.0133	0.0118	0.0127	0.0116
R(GKR)	0.0089	0.00858	0.00649	0.00689	0.00678	0.00727		0.00622	0.00627	0.00594	0.00617	0.0061	0.00672
I(A)(YQR)	0.00305	0.00238	0.00226	0.00369	0.00172	0.00213		0.00206	0.00164	0.00114	0.00229	0.00208	0.00228
I(A)(KSL)	0.00408	0.0039	0.00504	0.0037	0.00467	0.0032		0.00252	0.00325	0.00353	0.00387	0.00407	0.00244
I(A)(HQN)	0.00606	0.00346	0.0049	0.00425	0.00504	0.00367		0.00264	0.0036	0.00379	0.00359	0.00485	0.00269
I(A)(GKR)	0.00256	0.00215	0.00171	0.002	0.00185	0.00182		0.00195	0.00162	0.00178	0.00237	0.00266	0.00257
R(A)(YQR)	0.00404	0.00481	0.00503	0.00439	0.0036	0.00469		0.00408	0.00466	0.00444	0.00454	0.00429	0.00473
R(A)(KSL)	0.00598	0.00615	0.00589	0.00536	0.00481	0.00531		0.00525	0.00541	0.00559	0.0057	0.00513	0.00564
R(A)(HQN)	0.00417	0.00394	0.00371	0.00383	0.00306	0.00363		0.00345	0.00363	0.00355	0.00367	0.0033	0.00414
R(A)(GKR)	0.00457	0.00446	0.00423	0.00418	0.00396	0.00492		0.00404	0.0039	0.00483	0.00422	0.00412	0.00451
constitutive control	0.00329	0.00331	0.00302	0.00279	0.00284	0.00287		0.00225	0.00257	0.00255	0.00263	0.00219	0.00234
agg orthogonality
I(YQR)	0.000794	0.000402	0.000563	0.000576	0.000672	0.00108		0.000851	0.00053	0.000952	0.00059	0.000578	0.000541
I(TAN)	0.00103	0.000431	0.00085	0.000858	0.000905	0.00162		0.00147	0.00105	0.00166	0.00128	0.000927	0.00073
I(HQN)	0.000615	0.00054	0.000501	0.000476	0.000507	0.000454		0.000393	0.000327	0.000345	0.000355	0.000377	0.000464
I(GKR)	0.000795	0.00042	0.000676	0.000659	0.000752	0.00127		0.00131	0.000895	0.00145	0.0011	0.000771	0.000666
R(YQR)	0.000879	0.000879	0.000635	0.000591	0.000569	0.000637		0.000573	0.000555	0.000567	0.000553	0.000552	0.000642
R(TAN)	0.000898	0.000775	0.000669	0.00041	0.000551	0.000555		0.000521	0.000477	0.000493	0.000431	0.000407	0.000542
R(HQN)	0.000815	0.000716	0.000628	0.00043	0.000535	0.000524		0.00047	0.000423	0.000524	0.000476	0.000397	0.000553
R(GKR)	0.000994	0.000658	0.000629	0.000468	0.000512	0.000501		0.000536	0.000528	0.000513	0.000496	0.0005	0.000556
I(A)(YQR)	0.00126	0.000876	0.000518	0.000642	0.00072	0.000331		0.000448	0.000512	0.000203	0.000649	0.000422	0.00041
I(A)(TAN)	0.000922	0.00085	0.000494	0.000596	0.000712	0.000302		0.000414	0.00043	0.000526	0.000473	0.000341	0.000396
I(A)(HQN)	0.00034	0.000261	0.000241	0.000335	0.000255	0.000199		0.000158	0.000213	0.000189	0.00023	0.000194	0.000281
I(A)(GKR)	0.0021	0.00147	0.000728	0.000999	0.00118	0.000376		0.000521	0.000716	0.000641	0.000863	0.000535	0.000728
R(A)(YQR)	0.000574	0.000396	0.000469	0.000426	0.000506	0.00046		0.000447	0.000461	0.000465	0.000433	0.00039	0.000523
R(A)(TAN)	0.00044	0.000358	0.000417	0.000349	0.000424	0.000368		0.000336	0.00032	0.000354	0.000374	0.000405	0.000506
R(A)(HQN)	0.000676	0.000361	0.000512	0.000436	0.000452	0.000368		0.00053	0.000456	0.000465	0.000479	0.000352	0.000437
R(A)(GKR)	0.000687	0.000437	0.000502	0.000448	0.000282	0.00034		0.000449	0.00042	0.000444	0.000498	0.000374	0.000545
constitutive control	0.000436	0.000417	0.000367	0.000353	0.000364	0.000352		0.000271	0.000294	0.00033	0.000307	0.00025	0.000291
ttg orthogonality
I(YQR)	0.00326	0.002	0.00261	0.00311	0.00253	0.00375		0.00369	0.00276	0.00359	0.00327	0.00246	0.00245
I(TAN)	0.00352	0.00225	0.00286	0.00368	0.00274	0.00356		0.00453	0.00323	0.00439	0.00358	0.00361	0.00375
I(KSL)	0.00331	0.0016	0.0025	0.00232	0.00239	0.00439		0.00378	0.00259	0.00447	0.003	0.00271	0.00249
I(GKR)	0.00283	0.00206	0.00258	0.00296	0.00222	0.00365		0.00346	0.00284	0.00376	0.00282	0.00292	0.00249
R(YQR)	0.00359	0.0035	0.00284	0.00267	0.00269	0.00237		0.00245	0.00257	0.00254	0.00259	0.0022	0.00274
R(TAN)	0.00362	0.00329	0.00291	0.00274	0.00247	0.00201		0.00266	0.00264	0.00249	0.00265	0.00256	0.00299
R(KSL)	0.00398	0.00402	0.0038	0.00379	0.00368	0.0038		0.00371	0.00366	0.00358	0.00356	0.00365	0.00325
R(GKR)	0.00478	0.00478	0.0038	0.00355	0.00353	0.00314		0.00307	0.00296	0.00305	0.00288	0.00271	0.00323
I(A)(YQR)	0.00205	0.00129	0.00114	0.00117	0.00135	0.000648		0.000845	0.000949	0.000903	0.00116	0.000753	0.000734
I(A)(TAN)	0.00506	0.00324	0.00234	0.00264	0.0031	0.00159		0.00174	0.00214	0.00257	0.00273	0.00172	0.00152
I(A)(KSL)	0.00285	0.00186	0.00143	0.00134	0.00191	0.00108		0.00117	0.0002	0.00124	0.00164	0.00134	0.00129
I(A)(GKR)	0.00174	0.00159	0.0011	0.00095	0.000591	0.000725		0.000867	0.00104	0.00106	0.00159	0.00119	0.000939
R(A)(YQR)	0.00245	0.00374	0.00301	0.00348	0.00318	0.00304		0.00268	0.00318	0.00278	0.00221	0.00265	0.00285
R(A)(TAN)	0.00222	0.00284	0.00279	0.00267	0.00241	0.00232		0.00179	0.00154	0.0018	0.00132	0.00172	0.00183
R(A)(KSL)	0.00186	0.00222	0.00225	0.00205	0.0019	0.00261		0.00202	0.00191	0.00219	0.00279	0.00243	0.00199
R(A)(GKR)	0.00271	0.00341	0.0033	0.00312	0.00307	0.00291		0.00262	0.00265	0.00254	0.0025	0.00257	0.00224
constitutive control	0.0024	0.00264	0.0023	0.00206	0.00227	0.00224		0.00172	0.00178	0.00221	0.00196	0.00161	0.00175
gac orthogonality
I(YQR)	0.000382	0.000676	0.000424	0.000439	0.000455	0.00058		0.000277	0.000358	0.000312	0.000338	0.000298	0.000388
I(TAN)	0.000381	0.00103	0.000496	0.000515	0.000722	0.000708		0.000301	0.000437	0.000389	0.000418	0.000333	0.000564
I(KSL)	0.000445	0.000526	0.000351	0.000418	0.000416	0.000478		0.000294	0.00029	0.000277	0.000312	0.000217	0.00029
I(HQN)	0.000489	0.000964	0.000601	0.000598	0.000715	0.000702		0.000394	0.000486	0.000391	0.000369	0.000363	0.000525
R(YQR)	0.000459	0.000481	0.000442	0.000445	0.000512	0.000448		0.000618	0.000621	0.000517	0.000517	0.000542	0.000571
R(TAN)	0.000616	0.000581	0.000528	0.000465	0.000476	0.000551		0.000462	0.000481	0.000483	0.000524	0.000503	0.000488
R(KSL)	0.000714	0.000693	0.000613	0.000523	0.000506	0.000535		0.000496	0.000476	0.000464	0.00047	0.000437	0.00047
R(HQN)	0.000729	0.000613	0.000575	0.000532	0.000584	0.000648		0.000476	0.000492	0.000519	0.000456	0.000414	0.000507
I(A)(YQR)	0.000356	0.000246	0.000163	0.000162	0.000159	0.000182		0.000427	0.000195	0.000173	0.000463	0.00035	0.000382
I(A)(TAN)	0.000247	0.000221	0.000157	0.000137	0.000169	0.000166		0.000245	0.000143	0.000101	0.000326	0.000262	0.000264
I(A)(KSL)	0.000517	0.000439	0.000151	0.000185	0.000153	0.000176		0.000437	0.000301	0.000243	0.000706	0.00059	0.00053
I(A)(HQN)	0.000289	0.000248	0.000166	0.000169	0.000179	0.000165		0.000381	0.000194	0.000184	0.000498	0.000377	0.000329
R(A)(YQR)	0.000552	0.000539	0.000534	0.000473	0.000407	0.000373		0.000393	0.000439	0.000401	0.000453	0.000326	0.000469
R(A)(TAN)	0.000401	0.000315	0.000404	0.000326	0.000431	0.000425		0.000364	0.000381	0.000372	0.000375	0.000369	0.00036
R(A)(KSL)	0.000224	0.000172	0.000196	0.000163	0.000203	0.000241		0.000162	0.000158	0.000138	0.000148	0.000118	0.000202
R(A)(HQN)	0.000571	0.000533	0.000556	0.000545	0.000481	0.00049		0.000498	0.00051	0.000462	0.000461	0.000504	0.00048
constitutive control	0.000439	0.000678	0.000465	0.000536	0.000597	0.000614		0.000461	0.000517	0.000397	0.000381	0.000411	0.000429

## Sheet: SI Fig4
IA9 YQR dose response								LacI YQR dose response								RA1 YQR dose response								RbsR YQR dose response
			RLU/CFU								RLU/CFU								RLU/CFU								RLU/CFU
[IPTG] μM	a	b	c	d	e	f		[IPTG] μM	a	b	c	d	e	f		[Ribose] μM	a	b	c	d	e	f		[Ribose] μM	a	b	c	d	e	f
0	0.0109	0.0103	0.00993	0.00927	0.00955	0.00908		0	5.66e-05	5.83e-05	5.32e-05	5.07e-05	5.07e-05	5.47e-05		0	0.00674	0.00644	0.00608	0.00617	0.00593	0.00523		0	3.99e-05	3.91e-05	3.3e-05	3.11e-05	3.36e-05	2.41e-05
0.001	0.00894	0.00869	0.00994	0.00887	0.00906	0.00821		0.001	6.02e-05	5.59e-05	4.63e-05	4.12e-05	3.95e-05	3.03e-05		0.001	0.00549	0.00593	0.00533	0.00562	0.00588	0.00503		0.001	2.28e-05	1.95e-05	2.27e-05	2.71e-05	3.11e-05	2.3e-05
0.005	0.0101	0.00951	0.00869	0.00842	0.00911	0.00927		0.005	8.78e-05	6.56e-05	4.86e-05	4.67e-05	4.39e-05	4.49e-05		0.005	0.00701	0.00642	0.00485	0.00482	0.00465	0.0039		0.005	4.31e-05	3.23e-05	2.48e-05	2.63e-05	2.63e-05	1.8e-05
0.01	0.00703	0.00668	0.00599	0.00624	0.00783	0.00593		0.01	3.71e-05	3.98e-05	3.47e-05	2.93e-05	3.54e-05	3.03e-05		0.01	0.00426	0.0046	0.0037	0.00387	0.00395	0.00467		0.01	1.54e-05	2.33e-05	1.64e-05	1.68e-05	2.03e-05	2.51e-05
0.05	0.00946	0.0096	0.00702	0.00789	0.0083	0.006		0.05	9.33e-05	6.23e-05	5.21e-05	5.48e-05	4.84e-05	4.82e-05		0.05	0.00622	0.00546	0.00526	0.00499	0.00443	0.00447		0.05	3.58e-05	2.77e-05	2.38e-05	2.25e-05	2.7e-05	2.37e-05
0.1	0.00685	0.00801	0.00706	0.00703	0.00731	0.00522		0.1	5.51e-05	4.57e-05	4.58e-05	4.22e-05	3.51e-05	3.29e-05		0.1	0.00464	0.00438	0.00408	0.00383	0.00353	0.00422		0.1	2.66e-05	1.8e-05	2.38e-05	2.11e-05	2.28e-05	2.67e-05
0.5	0.00914	0.00898	0.00671	0.00629	0.00723	0.00596		0.5	0.000168	0.000116	0.000105	9.61e-05	9.73e-05	9.44e-05		0.5	0.0067	0.00547	0.00534	0.00518	0.00462	0.00455		0.5	4.07e-05	3.36e-05	2.49e-05	1.9e-05	2.28e-05	1.79e-05
1	0.00802	0.0077	0.00834	0.0081	0.00724	0.00531		1	0.000161	0.000145	0.000138	0.000152	0.000129	0.00012		1	0.0043	0.00472	0.0042	0.00397	0.00351	0.00391		1	1.82e-05	2.5e-05	2.18e-05	1.82e-05	2.87e-05	2.6e-05
5	0.00853	0.00857	0.00649	0.00651	0.00647	0.00813		5	0.00233	0.00164	0.00146	0.00142	0.00138	0.0013		5	0.00652	0.00486	0.00459	0.00433	0.00419	0.0039		5	5.23e-05	4.58e-05	3.71e-05	3.9e-05	3.88e-05	3.14e-05
10	0.00745	0.00806	0.0073	0.00759	0.00689	0.00624		10	0.00302	0.00318	0.00303	0.00303	0.00268	0.00286		10	0.00373	0.00382	0.00352	0.00353	0.00304	0.00318		10	5.81e-05	6.52e-05	6.7e-05	5.25e-05	6.64e-05	5.28e-05
50	0.00588	0.00529	0.00465	0.00467	0.00516	0.00426		50	0.0101	0.00784	0.00654	0.00668	0.00669	0.00564		50	0.00337	0.00308	0.00335	0.0026	0.00227	0.00229		50	0.000521	0.000565	0.000441	0.000385	0.000437	0.000363
100	0.00248	0.00224	0.0021	0.00211	0.00215	0.00198		100	0.00721	0.00674	0.00663	0.00705	0.00616	0.00701		100	0.00147	0.00144	0.00133	0.00131	0.00119	0.00151		100	0.00107	0.00108	0.00105	0.00103	0.00122	0.00126
500	0.00021	0.000177	0.000169	0.000182	0.000155	0.000185		500	0.0117	0.00935	0.00743	0.008	0.00736	0.00737		500	0.000162	0.00015	0.000142	0.000131	0.000117	0.000141		500	0.00631	0.00591	0.00528	0.00488	0.00464	0.00454
1000	0.000119	0.000122	0.000157	0.000132	0.000124	0.000137		1000	0.00722	0.00721	0.00692	0.00763	0.00607	0.00637		1000	7.58e-05	7.06e-05	7.83e-05	6.95e-05	5.44e-05	7.2e-05		1000	0.00642	0.00527	0.00546	0.00523	0.00615	0.0046
5000	0.000111	0.000105	8.71e-05	9.97e-05	9.47e-05	0.000101		5000	0.0105	0.0105	0.00975	0.0091	0.0089	0.00861		5000	7.38e-05	6.56e-05	5.75e-05	5.82e-05	5.97e-05	5.11e-05		5000	0.00804	0.00695	0.00717	0.00673	0.00695	0.00684
10000	8.57e-05	8.07e-05	8.61e-05	9.87e-05	8.32e-05	8.97e-05		10000	0.00967	0.00962	0.00998	0.0104	0.0091	0.00802		10000	5.65e-05	5.85e-05	4.79e-05	5.65e-05	4.69e-05	3.27e-05		10000	0.00732	0.00715	0.00732	0.00803	0.00748	0.00729
OD-CFU curve							Autoluminescence			RLU/CFU
OD600	CFU/ml							a	b	c	d	e	f
0.0574	198000000	174000000	148000000				Bt	5.79e-06	6.17e-06	3.56e-06	2.77e-06	3.56e-06	4.92e-07
0.0695	276000000	200000000	254000000				Bo	1.23e-05	7.41e-06	8.01e-06	4.79e-06	6.18e-06	8.3e-07
0.1319	428000000	390000000	340000000				Bu	5.65e-06	8.21e-06	4e-06	2.37e-06	1.08e-06	1.61e-06
0.1711	700000000	580000000	600000000				Bv	6.95e-06	5.97e-06	3.01e-06	2.82e-06	1.8e-06	1.39e-06
0.3918	1120000000	1320000000	880000000				Bf	5.39e-06	7.01e-06	2.83e-06	6.45e-07	3.54e-06	1.78e-06
0.6188	1300000000	1380000000	1460000000
0.8548	1740000000	1660000000	1580000000

## Sheet: SI Fig5
AND O1	-Ligand	+IPTG	+Ribose	+Both
RLU/CFU	1.488e-05	6.762e-05	3.747e-05	0.003478
Fold-Change	233.737	51.4345	92.8209	1
AND tta	-Ligand	+IPTG	+Ribose	+Both
RLU/CFU	2.083e-05	6.332e-05	6.987e-05	0.002985
Fold-Change	143.303	47.1415	42.7222	1
AND agg	-Ligand	+IPTG	+Ribose	+Both
RLU/CFU	1.569e-06	6.01e-06	4.587e-06	0.0002897
Fold-Change	184.64	48.203	63.1567	1
NOR O1	-Ligand	+IPTG	+Ribose	+Both
RLU/CFU	0.005707	4.678e-05	6.823e-05	4.462e-05
Fold-Change	1	121.997	83.6436	127.902
NOR tta	-Ligand	+IPTG	+Ribose	+Both
RLU/CFU	0.004973	0.0001642	0.000134	6.49e-05
Fold-Change	1	30.2862	37.1119	76.6256
NOR agg	-Ligand	+IPTG	+Ribose	+Both
RLU/CFU	0.000271	5.33e-06	7.098e-06	2.135e-06
Fold-Change	1	50.8443	38.1798	126.932
I NIMPLY R O1	-Ligand	+IPTG	+Ribose	+Both
RLU/CFU	0.0001009	0.008523	3.56e-05	0.0001812
Fold-Change	84.4698	1	239.41	47.0364
I NIMPLY R tta	-Ligand	+IPTG	+Ribose	+Both
RLU/CFU	0.0002452	0.003978	0.0001091	0.0005523
Fold-Change	16.2235	1	36.462	7.20261
I NIMPLY R agg	-Ligand	+IPTG	+Ribose	+Both
RLU/CFU	1.535e-05	0.0003915	3.492e-06	7.638e-06
Fold-Change	25.5049	1	112.113	51.2569
R NIMPLY I O1	-Ligand	+IPTG	+Ribose	+Both
RLU/CFU	0.0001625	1.675e-05	0.01432	6.503e-05
Fold-Change	88.1231	854.925	1	220.206
R NIMPLY I tta	-Ligand	+IPTG	+Ribose	+Both
RLU/CFU	0.000223	7.41e-05	0.007543	0.0008693
Fold-Change	33.8251	101.795	1	8.6771
R NIMPLY I agg	-Ligand	+IPTG	+Ribose	+Both
RLU/CFU	2.192e-05	4.343e-06	0.000924	7.945e-05
Fold-Change	42.1533	212.756	1	11.63

[truncated: 3 more sheets: SI Fig7, SI Fig9c,d,e, SI Fig 9f,g]
